# Supplementary material for: Retinoschisis and Norrie disease: a missing link
Source: BMC Res Notes. 2021 May 26;14:204. doi: 10.1186/s13104-021-05617-5 (PMC8157631; doi:10.1186/s13104-021-05617-5)
Supplement: Supplementary file 3 — Additional file 3: Table S2. Complete list of proteins identified in the NDP immunoprecipitated complex analyzed by MALDI-TOF mass spectrometry. [file 13104_2021_5617_MOESM3_ESM.xlsx]

## Sheet: NDP
Complete list of proteins detected in the NDP immunoprecipitation complex analyzed by MALDI-TOF mass spectrometry
Protein ID	Protein description	prot_score	prot_thresh	prot_expect	prot_mass	prot_matches	pep_query	pep_exp_mz	pep_exp_mr	pep_calc_mr	pep_delta	pep_start	pep_end	pep_miss	pep_res_before	pep_seq	pep_res_after	pep_var_mod	pep_var_mod_pos
ACTB_HUMAN	Actin, cytoplasmic 1 OS=Homo sapiens GN=ACTB PE=1 SV=1	48	56	0.31	42052	11	2	631.308	630.301	630.37	-0.0693	192	196	0	K	ILTER	G
ACTC_HUMAN	Actin, alpha cardiac muscle 1 OS=Homo sapiens GN=ACTC1 PE=1 SV=1	41	56	1.6	42334	11	2	631.308	630.301	630.37	-0.0693	194	198	0	K	ILTER	G
CWC22_HUMAN	Pre-mRNA-splicing factor CWC22 homolog OS=Homo sapiens GN=CWC22 PE=1 SV=3	38	56	3.2	105972	19	1	606.309	605.302	605.284	0.0174	299	303	0	K	ECGLK	L
UBP11_HUMAN	Ubiquitin carboxyl-terminal hydrolase 11 OS=Homo sapiens GN=USP11 PE=1 SV=3	38	56	3.4	110945	15	5	665.998	664.991	665.35	-0.3589	836	840	1	K	FSREK	L
ANR11_HUMAN	Ankyrin repeat domain-containing protein 11 OS=Homo sapiens GN=ANKRD11 PE=1 SV=3	35	56	5.8	299613	23	3	644.312	643.305	643.329	-0.0242	1178	1182	1	K	DKEPR	D
PDXK_HUMAN	Pyridoxal kinase OS=Homo sapiens GN=PDXK PE=1 SV=1	34	56	7.3	35308	8	5	666.012	665.005	665.313	-0.3086	17	22	0	R	GYVGNR	A	Deamidated (NQ)	0.000020.0
WAPL_HUMAN	Wings apart-like protein homolog OS=Homo sapiens GN=WAPL PE=1 SV=1	34	56	9	134516	15	2	647.272	646.265	646.34	-0.0751	537	541	1	K	ENTRK	I
TM232_HUMAN	Transmembrane protein 232 OS=Homo sapiens GN=TMEM232 PE=2 SV=2	32	56	14	77260	12	3	650.125	649.118	649.343	-0.2258	550	554	1	K	YPNKK	L	Deamidated (NQ)	0.00200.0
HMN3_HUMAN	Humanin-like 3 OS=Homo sapiens GN=MTRNR2L3 PE=2 SV=1	32	56	12	2852	3	3	650.034	649.027	649.333	-0.3062	1	5	1	-	MATRR	F	Oxidation (M)	0.30000.0
TRFL_HUMAN	Lactotransferrin OS=Homo sapiens GN=LTF PE=1 SV=6	31	56	16	80014	11	3	644.312	643.305	643.402	-0.097	625	629	1	K	VERLK	Q
CC180_HUMAN	Coiled-coil domain-containing protein 180 OS=Homo sapiens GN=CCDC180 PE=2 SV=2	30	56	23	192404	20	1	606.209	605.202	605.266	-0.0639	713	717	0	R	QQSDK	E	Deamidated (NQ)	0.20000.0
E41LB_HUMAN	Band 4.1-like protein 4B OS=Homo sapiens GN=EPB41L4B PE=2 SV=2	30	56	21	100505	12	2	647.272	646.265	646.347	-0.0825	610	614	0	K	CNILK	A
WAPL_HUMAN	Wings apart-like protein homolog OS=Homo sapiens GN=WAPL PE=1 SV=1	29	56	26	134516	15	1	606.309	605.302	605.277	0.0248	13	19	0	K	GGNGSSK	F
PLBL2_HUMAN	Putative phospholipase B-like 2 OS=Homo sapiens GN=PLBD2 PE=1 SV=2	29	56	27	65886	10	2	634.344	633.337	633.36	-0.0231	459	463	0	R	AQIFR	R
IFT20_HUMAN	Intraflagellar transport protein 20 homolog OS=Homo sapiens GN=IFT20 PE=1 SV=1	29	56	25	15385	6	7	677.403	676.396	676.321	0.0743	102	106	0	K	MQLER	Y	Deamidated (NQ)	0.02000.0
LSM1_HUMAN	U6 snRNA-associated Sm-like protein LSm1 OS=Homo sapiens GN=LSM1 PE=1 SV=1	29	56	26	15170	6	13	913.488	912.481	912.514	-0.0334	119	126	1	K	DRGLSIPR	A
TB15A_HUMAN	Thymosin beta-15A OS=Homo sapiens GN=TMSB15A PE=1 SV=1	28	56	34	5283	4	9	877.141	876.134	876.408	-0.2739	33	39	0	K	ETIQQEK	E	2 Deamidated (NQ)	0.0002200.0
IF2P_HUMAN	Eukaryotic translation initiation factor 5B OS=Homo sapiens GN=EIF5B PE=1 SV=4	28	56	33	139198	16	1	606.209	605.202	605.302	-0.1003	264	268	1	K	KDQSK	Q	Deamidated (NQ)	0.00200.0
PDE10_HUMAN	cAMP and cAMP-inhibited cGMP 3~,5~-cyclic phosphodiesterase 10A OS=Homo sapiens GN=PDE10A PE=1 SV=1	28	56	33	89610	13	2	623.298	622.291	622.3	-0.0089	430	434	0	R	VTMEK	L	Oxidation (M)	0.00300.0
ANX10_HUMAN	Annexin A10 OS=Homo sapiens GN=ANXA10 PE=1 SV=3	28	56	28	37823	8	4	649.991	648.984	649.249	-0.2652	48	52	0	R	CNAQR	M
DEFI8_HUMAN	Differentially expressed in FDCP 8 homolog OS=Homo sapiens GN=DEF8 PE=1 SV=2	28	56	30	60212	9	4	656.041	655.034	655.402	-0.368	283	288	0	R	APISLR	G
SG3A2_HUMAN	Secretoglobin family 3A member 2 OS=Homo sapiens GN=SCGB3A2 PE=2 SV=1	27	56	41	10269	4	12	1122.73	1121.73	1121.68	0.0469	84	93	1	K	KLLEALSHLV	-
F120S_HUMAN	Uncharacterized protein FAM120AOS OS=Homo sapiens GN=FAM120AOS PE=2 SV=1	27	56	44	28425	7	1	606.309	605.302	605.321	-0.0189	1	5	1	-	MGKTK	D	Acetyl (Protein N-term)	1.00000.0
CCNB1_HUMAN	G2/mitotic-specific cyclin-B1 OS=Homo sapiens GN=CCNB1 PE=1 SV=1	27	56	37	48591	10	2	631.308	630.301	630.316	-0.0152	397	401	0	K	HMTVK	N
MBP_HUMAN	Myelin basic protein OS=Homo sapiens GN=MBP PE=1 SV=3	27	56	38	33097	8	1	625.305	624.298	624.298	-0.0002	2	7	0	M	GNHAGK	R	Acetyl (Protein N-term)	1.000000.0
CHP2_HUMAN	Calcineurin B homologous protein 2 OS=Homo sapiens GN=CHP2 PE=1 SV=3	27	56	40	22438	7	9	749.385	748.378	748.342	0.0352	184	189	0	K	MDVEQK	M
OTUL_HUMAN	Ubiquitin thioesterase otulin OS=Homo sapiens GN=OTULIN PE=1 SV=3	26	56	45	40636	7	2	623.298	622.291	622.344	-0.0531	117	121	0	K	FTSIR	R
GIMA4_HUMAN	GTPase IMAP family member 4 OS=Homo sapiens GN=GIMAP4 PE=1 SV=1	26	56	50	37738	7	13	1130.58	1129.57	1129.54	0.0314	24	32	1	R	QEPRNSQLR	I	3 Deamidated (NQ)	0.200020200.0
ANXA6_HUMAN	Annexin A6 OS=Homo sapiens GN=ANXA6 PE=1 SV=3	26	56	51	76168	11	8	706.346	705.339	705.366	-0.027	541	546	0	K	TSLETR	F
LARP7_HUMAN	La-related protein 7 OS=Homo sapiens GN=LARP7 PE=1 SV=1	26	56	50	67143	10	4	649.991	648.984	649.322	-0.338	271	275	1	K	QCSKK	K
B3GT2_HUMAN	Beta-1,3-galactosyltransferase 2 OS=Homo sapiens GN=B3GALT2 PE=1 SV=1	26	56	54	49638	9	2	631.308	630.301	630.335	-0.0343	416	419	1	R	YRHR	K
FA86C_HUMAN	Protein FAM86C1 OS=Homo sapiens GN=FAM86C1 PE=1 SV=3	26	56	45	18841	5	9	749.385	748.378	748.434	-0.0567	25	30	1	R	ALRSFR	W
RALB_HUMAN	Ras-related protein Ral-B OS=Homo sapiens GN=RALB PE=1 SV=1	26	56	48	23508	6	1	625.305	624.298	624.242	0.0553	181	185	0	K	MSENK	D	Deamidated (NQ); Oxidation (M)	0.30020.0
HPCL4_HUMAN	Hippocalcin-like protein 4 OS=Homo sapiens GN=HPCAL4 PE=1 SV=3	26	56	50	22359	7	1	625.305	624.298	624.291	0.007	29	32	0	K	QWYK	G	Deamidated (NQ)	1.38889
RS10_HUMAN	40S ribosomal protein S10 OS=Homo sapiens GN=RPS10 PE=1 SV=1	26	56	54	18886	7	7	677.403	676.396	676.358	0.038	48	53	0	K	AMQSLK	S
LCOR_HUMAN	Ligand-dependent corepressor OS=Homo sapiens GN=LCOR PE=1 SV=2	25	56	60	47092	8	7	677.492	676.485	676.358	0.127	233	238	0	K	MALQAK	Q	Oxidation (M)	0.300000.0
COG8_HUMAN	Conserved oligomeric Golgi complex subunit 8 OS=Homo sapiens GN=COG8 PE=1 SV=2	25	56	60	69008	10	2	634.344	633.337	633.36	-0.0231	247	251	0	K	FLQAR	D
S2540_HUMAN	Solute carrier family 25 member 40 OS=Homo sapiens GN=SLC25A40 PE=1 SV=1	25	56	61	38556	7	6	672.107	671.1	671.383	-0.283	331	335	1	K	QNVRR	Q
CD3Z_HUMAN	T-cell surface glycoprotein CD3 zeta chain OS=Homo sapiens GN=CD247 PE=1 SV=2	25	56	58	18742	7	3	634.253	633.246	633.331	-0.0851	1	4	1	-	MKWK	A	Acetyl (Protein N-term)	1.0000.0
PO4F3_HUMAN	POU domain, class 4, transcription factor 3 OS=Homo sapiens GN=POU4F3 PE=1 SV=1	25	56	60	37314	8	6	682.303	681.296	681.283	0.0132	2	7	0	M	MAMNSK	Q	Deamidated (NQ)	0.000200.0
HMN4_HUMAN	Humanin-like 4 OS=Homo sapiens GN=MTRNR2L4 PE=2 SV=1	25	56	62	3302	3	10	835.418	834.411	834.471	-0.0604	23	28	1	R	QYKQIR	-
KRBX4_HUMAN	KRAB domain-containing protein 4 OS=Homo sapiens GN=KRBOX4 PE=2 SV=1	25	56	62	20258	5	1	606.209	605.202	605.266	-0.0639	98	102	0	K	ESQDK	L
ACTBL_HUMAN	Beta-actin-like protein 2 OS=Homo sapiens GN=ACTBL2 PE=1 SV=2	25	56	58	42318	7	2	631.308	630.301	630.37	-0.0693	193	197	0	K	ILTER	G
GADL1_HUMAN	Acidic amino acid decarboxylase GADL1 OS=Homo sapiens GN=GADL1 PE=1 SV=4	25	56	58	60006	10	6	665.962	664.955	665.262	-0.3069	2	7	0	M	SSDSDR	Q
DR9C7_HUMAN	Short-chain dehydrogenase/reductase family 9C member 7 OS=Homo sapiens GN=SDR9C7 PE=1 SV=1	25	56	58	35525	7	2	631.308	630.301	630.334	-0.033	44	48	0	K	QLVDR	G
CD022_HUMAN	Uncharacterized protein C4orf22 OS=Homo sapiens GN=C4orf22 PE=2 SV=4	25	56	61	26853	6	10	861.036	860.029	860.376	-0.3476	2	8	0	M	DQEEGLK	A
ZSC32_HUMAN	Zinc finger and SCAN domain-containing protein 32 OS=Homo sapiens GN=ZSCAN32 PE=1 SV=3	25	56	61	80104	12	2	631.308	630.301	630.37	-0.0693	421	425	1	K	KENLK	W
SMAG1_HUMAN	Protein Smaug homolog 1 OS=Homo sapiens GN=SAMD4A PE=1 SV=3	25	56	64	80049	11	1	626.254	625.247	625.272	-0.0249	1	4	0	-	MMFR	D
DPPA5_HUMAN	Developmental pluripotency-associated 5 protein OS=Homo sapiens GN=DPPA5 PE=2 SV=1	25	56	67	13489	6	5	656.004	654.997	655.365	-0.3686	2	7	0	M	GTLPAR	R
LAC7_HUMAN	Ig lambda-7 chain C region OS=Homo sapiens GN=IGLC7 PE=4 SV=2	25	56	61	11467	4	6	672.028	671.021	671.27	-0.249	84	88	0	R	SYSCR	V
IGKC_HUMAN	Ig kappa chain C region OS=Homo sapiens GN=IGKC PE=1 SV=1	25	56	62	11773	4	1	625.305	624.298	624.275	0.0222	76	80	0	K	ADYEK	H
PHB2_HUMAN	Prohibitin-2 OS=Homo sapiens GN=PHB2 PE=1 SV=2	25	56	65	33276	7	2	647.272	646.265	646.329	-0.0639	167	171	0	R	ELTER	A
ADNP_HUMAN	Activity-dependent neuroprotector homeobox protein OS=Homo sapiens GN=ADNP PE=1 SV=1	24	56	75	124854	15	2	634.344	633.337	633.297	0.0398	1097	1102	0	K	LSSQQA	-	Deamidated (NQ)	0.000200.0
ARHG2_HUMAN	Rho guanine nucleotide exchange factor 2 OS=Homo sapiens GN=ARHGEF2 PE=1 SV=4	24	56	75	112386	13	1	606.309	605.302	605.321	-0.0189	28	32	1	K	MKEAK	D
ARPC3_HUMAN	Actin-related protein 2/3 complex subunit 3 OS=Homo sapiens GN=ARPC3 PE=1 SV=3	24	56	73	20761	7	5	665.998	664.991	665.338	-0.3477	57	61	0	K	NYEIK	N
LMA2L_HUMAN	VIP36-like protein OS=Homo sapiens GN=LMAN2L PE=1 SV=1	24	56	82	39913	8	1	606.209	605.202	605.295	-0.0938	17	21	0	R	CLSAR	D
AT1B4_HUMAN	Protein ATP1B4 OS=Homo sapiens GN=ATP1B4 PE=2 SV=1	24	56	82	41970	7	4	650.044	649.037	649.391	-0.3544	224	228	1	K	RSFLK	N
CLC2B_HUMAN	C-type lectin domain family 2 member B OS=Homo sapiens GN=CLEC2B PE=1 SV=2	24	56	84	17752	6	3	634.253	633.246	633.306	-0.06	142	145	0	K	WICR	K
PACN1_HUMAN	Protein kinase C and casein kinase substrate in neurons protein 1 OS=Homo sapiens GN=PACSIN1 PE=1 SV=1	24	56	86	51276	8	9	804.286	803.279	803.418	-0.139	113	118	1	K	VKNWQK	D	2 Deamidated (NQ)	0.002020.0
F217B_HUMAN	Protein FAM217B OS=Homo sapiens GN=FAM217B PE=2 SV=1	24	56	80	42311	7	2	631.308	630.301	630.345	-0.0442	244	249	1	K	SGPSRK	K
ZBED2_HUMAN	Zinc finger BED domain-containing protein 2 OS=Homo sapiens GN=ZBED2 PE=1 SV=2	24	56	82	25278	8	8	671.989	670.982	671.408	-0.4261	159	163	1	K	EVLRR	E
ST1A1_HUMAN	Sulfotransferase 1A1 OS=Homo sapiens GN=SULT1A1 PE=1 SV=3	24	56	86	34257	7	1	626.254	625.247	625.416	-0.1696	17	22	0	K	GVPLIK	Y
CU074_HUMAN	Putative uncharacterized protein encoded by LINC00308 OS=Homo sapiens GN=LINC00308 PE=5 SV=2	24	56	72	6101	4	15	1743.87	1742.86	1742.83	0.03	2	16	0	M	AYVFNLSCLGSQVER	L	Deamidated (NQ)	0.000020000000000.0
NB5R4_HUMAN	Cytochrome b5 reductase 4 OS=Homo sapiens GN=CYB5R4 PE=1 SV=1	24	56	73	59892	10	9	749.385	748.378	748.379	-0.0012	278	283	0	K	CQLISK	E	Deamidated (NQ)	0.020000.0
DUS22_HUMAN	Dual specificity protein phosphatase 22 OS=Homo sapiens GN=DUSP22 PE=1 SV=1	24	56	75	21182	6	11	861.074	860.067	860.396	-0.3296	73	78	0	K	FIHECR	L
KAT6B_HUMAN	Histone acetyltransferase KAT6B OS=Homo sapiens GN=KAT6B PE=1 SV=3	24	56	80	234140	19	2	647.272	646.265	646.417	-0.1519	955	959	0	R	FVIIR	R
CX049_HUMAN	Uncharacterized protein CXorf49 OS=Homo sapiens GN=CXorf49 PE=2 SV=3	24	56	80	54839	9	3	650.034	649.027	649.322	-0.295	285	289	1	K	KMQSR	A	Deamidated (NQ)	0.00200.0
ANR66_HUMAN	Ankyrin repeat domain-containing protein 66 OS=Homo sapiens GN=ANKRD66 PE=2 SV=2	24	56	86	28297	7	2	647.272	646.265	646.329	-0.0639	2	6	0	M	DTTLR	M	Acetyl (Protein N-term)	1.00000.0
M2OM_HUMAN	Mitochondrial 2-oxoglutarate/malate carrier protein OS=Homo sapiens GN=SLC25A11 PE=1 SV=3	24	56	88	34211	7	3	650.034	649.027	649.285	-0.2586	147	152	0	R	MTADGR	L
CBY3_HUMAN	Protein chibby homolog 3 OS=Homo sapiens GN=CBY3 PE=3 SV=3	23	56	92	27554	7	3	650.125	649.118	649.301	-0.1829	1	5	0	-	MWASR	D
DEFI8_HUMAN	Differentially expressed in FDCP 8 homolog OS=Homo sapiens GN=DEF8 PE=1 SV=2	23	56	99	60212	9	4	656.14	655.133	655.402	-0.269	283	288	0	R	APISLR	G
RL5_HUMAN	60S ribosomal protein L5 OS=Homo sapiens GN=RPL5 PE=1 SV=3	23	56	100	34569	6	2	634.344	633.337	633.385	-0.0483	159	164	0	K	VFGALK	G
CU074_HUMAN	Putative uncharacterized protein encoded by LINC00308 OS=Homo sapiens GN=LINC00308 PE=5 SV=2	23	56	100	6101	3	23	1744.02	1743.01	1742.83	0.179	2	16	0	M	AYVFNLSCLGSQVER	L	Deamidated (NQ)	0.000020000000000.0
REG4_HUMAN	Regenerating islet-derived protein 4 OS=Homo sapiens GN=REG4 PE=1 SV=1	23	56	100	18617	5	19	1676.06	1675.05	1674.88	0.1666	89	102	1	R	SQPIWIGLHDPQKR	Q	Deamidated (NQ)	0.02000000000000.0
RAB3B_HUMAN	Ras-related protein Rab-3B OS=Homo sapiens GN=RAB3B PE=1 SV=2	23	56	110	24970	6	3	650.125	649.118	649.318	-0.2006	174	178	0	R	QAFER	L
HXC10_HUMAN	Homeobox protein Hox-C10 OS=Homo sapiens GN=HOXC10 PE=1 SV=2	23	56	99	38562	7	8	706.346	705.339	705.294	0.0449	1	5	0	-	MTCPR	N	Acetyl (Protein N-term)	1.00000.0
RAB30_HUMAN	Ras-related protein Rab-30 OS=Homo sapiens GN=RAB30 PE=1 SV=2	23	56	99	23386	5	9	804.286	803.279	803.444	-0.1649	23	28	1	K	TCLVRR	F
C99L2_HUMAN	CD99 antigen-like protein 2 OS=Homo sapiens GN=CD99L2 PE=1 SV=1	23	56	100	28140	6	4	650.044	649.037	649.328	-0.2915	38	43	0	K	ETSSVK	Q
MAX_HUMAN	Protein max OS=Homo sapiens GN=MAX PE=1 SV=1	23	56	100	18264	7	8	706.346	705.339	705.348	-0.0092	155	160	1	K	LRMEAS	-
VATC1_HUMAN	V-type proton ATPase subunit C 1 OS=Homo sapiens GN=ATP6V1C1 PE=1 SV=4	23	56	94	44085	9	12	945.508	944.501	944.544	-0.0436	274	281	1	K	KQFGPLVR	W
CAGE1_HUMAN	Cancer-associated gene 1 protein OS=Homo sapiens GN=CAGE1 PE=1 SV=2	23	56	110	91048	13	2	631.308	630.301	630.359	-0.0581	455	459	0	R	LQQLK	K
FERM2_HUMAN	Fermitin family homolog 2 OS=Homo sapiens GN=FERMT2 PE=1 SV=1	23	56	110	78438	12	1	626.254	625.247	625.289	-0.0426	609	613	0	R	FSNMK	Q
ADML_HUMAN	ADM OS=Homo sapiens GN=ADM PE=1 SV=1	23	56	110	20522	6	1	626.254	625.247	625.264	-0.0175	107	111	0	R	SFGCR	F
ZSC31_HUMAN	Zinc finger and SCAN domain-containing protein 31 OS=Homo sapiens GN=ZSCAN31 PE=1 SV=2	23	56	94	48233	8	3	650.034	649.027	649.391	-0.3644	387	391	1	K	LFSKR	T
RM11_HUMAN	39S ribosomal protein L11, mitochondrial OS=Homo sapiens GN=MRPL11 PE=1 SV=1	23	56	97	20727	5	9	749.385	748.378	748.39	-0.0124	1	6	1	-	MSKLGR	A	Acetyl (Protein N-term); Oxidation (M)	1.300000.0
Z354B_HUMAN	Zinc finger protein 354B OS=Homo sapiens GN=ZNF354B PE=2 SV=1	23	56	100	72366	11	2	647.272	646.265	646.329	-0.0639	133	137	1	K	KQQDK	N	Deamidated (NQ)	0.02000.0
CCNB1_HUMAN	G2/mitotic-specific cyclin-B1 OS=Homo sapiens GN=CCNB1 PE=1 SV=1	22	56	110	48591	9	2	634.344	633.337	633.334	0.0025	60	64	1	K	MPMKK	E
STAU2_HUMAN	Double-stranded RNA-binding protein Staufen homolog 2 OS=Homo sapiens GN=STAU2 PE=1 SV=1	22	56	120	62829	10	1	606.309	605.302	605.302	-0.0003	565	570	1	K	KSNSAV	-	Deamidated (NQ)	0.002000.0
CDR2L_HUMAN	Cerebellar degeneration-related protein 2-like OS=Homo sapiens GN=CDR2L PE=1 SV=2	22	56	120	53377	8	3	650.125	649.118	649.282	-0.1643	395	399	0	R	DSSWR	D
GBG4_HUMAN	Guanine nucleotide-binding protein G(I)/G(S)/G(O) subunit gamma-4 OS=Homo sapiens GN=GNG4 PE=1 SV=1	22	56	120	8554	5	8	688.087	687.08	687.38	-0.3006	19	24	0	K	AVEQLK	M	Deamidated (NQ)	0.000200.0
DTD2_HUMAN	Probable D-tyrosyl-tRNA(Tyr) deacylase 2 OS=Homo sapiens GN=DTD2 PE=2 SV=1	22	56	120	18877	6	1	606.309	605.302	605.259	0.0426	136	140	0	K	CAEAR	V
PI42B_HUMAN	Phosphatidylinositol 5-phosphate 4-kinase type-2 beta OS=Homo sapiens GN=PIP4K2B PE=1 SV=1	22	56	120	47747	8	3	650.125	649.118	649.343	-0.2258	259	263	0	K	NFLEK	L
IQCG_HUMAN	IQ domain-containing protein G OS=Homo sapiens GN=IQCG PE=1 SV=1	22	56	130	51999	10	2	634.344	633.337	633.316	0.0211	418	422	1	K	MPKDK	V	Oxidation (M)	0.30000.0
RCN3_HUMAN	Reticulocalbin-3 OS=Homo sapiens GN=RCN3 PE=1 SV=1	22	56	130	37470	6	2	634.344	633.337	633.363	-0.0265	163	167	1	K	KMLAR	D	Oxidation (M)	0.03000.0
RBY1C_HUMAN	RNA-binding motif protein, Y chromosome, family 1 member C OS=Homo sapiens GN=RBMY1C PE=1 SV=1	22	56	130	56092	10	1	606.309	605.302	605.313	-0.0116	42	46	1	K	DRTSK	S
CHCH7_HUMAN	Coiled-coil-helix-coiled-coil-helix domain-containing protein 7 OS=Homo sapiens GN=CHCHD7 PE=1 SV=1	22	56	140	10317	5	1	606.309	605.302	605.27	0.0314	46	49	1	K	NCRR	F	Deamidated (NQ)	1.38889
F201A_HUMAN	Protein FAM201A OS=Homo sapiens GN=FAM201A PE=4 SV=1	22	56	120	16866	4	8	706.346	705.339	705.334	0.0047	5	10	1	R	AGSRCR	A
CP3A4_HUMAN	Cytochrome P450 3A4 OS=Homo sapiens GN=CYP3A4 PE=1 SV=4	22	56	140	57705	9	1	606.209	605.202	605.266	-0.064	497	503	0	R	DGTVSGA	-
VASP_HUMAN	Vasodilator-stimulated phosphoprotein OS=Homo sapiens GN=VASP PE=1 SV=3	22	56	140	39976	7	11	861.031	860.024	860.46	-0.4366	276	283	1	R	KATQVGEK	T	Deamidated (NQ)	0.00020000.0
DEFI8_HUMAN	Differentially expressed in FDCP 8 homolog OS=Homo sapiens GN=DEF8 PE=1 SV=2	22	56	130	60212	8	2	631.308	630.301	630.359	-0.0581	181	185	0	K	LQELK	D
MYG_HUMAN	Myoglobin OS=Homo sapiens GN=MB PE=1 SV=2	22	56	130	17230	5	4	649.991	648.984	649.307	-0.3234	149	154	0	K	ELGFQG	-
PRLD1_HUMAN	PRELI domain-containing protein 1, mitochondrial OS=Homo sapiens GN=PRELID1 PE=1 SV=1	22	56	140	25279	6	3	644.312	643.305	643.413	-0.1082	50	54	1	K	LLSRR	L
LYPA1_HUMAN	Acyl-protein thioesterase 1 OS=Homo sapiens GN=LYPLA1 PE=1 SV=1	22	56	120	24996	6	3	650.034	649.027	649.343	-0.3168	220	224	0	K	QFIDK	L
TCPD_HUMAN	T-complex protein 1 subunit delta OS=Homo sapiens GN=CCT4 PE=1 SV=4	22	56	130	58401	8	2	647.272	646.265	646.384	-0.1189	414	418	1	R	CLVKK	R
LRC20_HUMAN	Leucine-rich repeat-containing protein 20 OS=Homo sapiens GN=LRRC20 PE=1 SV=1	22	56	130	20553	6	9	749.385	748.378	748.354	0.024	5	11	0	K	MGEAVAR	V	Oxidation (M)	0.3000000.0
MD2L1_HUMAN	Mitotic spindle assembly checkpoint protein MAD2A OS=Homo sapiens GN=MAD2L1 PE=1 SV=1	21	56	150	23666	5	8	688.087	687.08	687.391	-0.3118	2	7	0	M	ALQLSR	E	Deamidated (NQ)	0.002000.0
ZN587_HUMAN	Zinc finger protein 587 OS=Homo sapiens GN=ZNF587 PE=1 SV=1	21	56	150	67690	9	1	606.309	605.302	605.277	0.0248	76	80	0	R	ESQSR	T
YP002_HUMAN	Putative uncharacterized protein PRO0461 OS=Homo sapiens GN=PRO0461 PE=5 SV=1	21	56	160	7080	3	25	1812.09	1811.08	1811.05	0.0319	29	44	0	K	VLFVGNSFLLTPVLHR	Q
SPT33_HUMAN	Spermatogenesis-associated protein 33 OS=Homo sapiens GN=SPATA33 PE=2 SV=1	21	56	160	15566	4	1	606.309	605.302	605.313	-0.0115	76	80	1	K	QKSSR	K	Deamidated (NQ)	0.20000.0
SCMC3_HUMAN	Calcium-binding mitochondrial carrier protein SCaMC-3 OS=Homo sapiens GN=SLC25A23 PE=1 SV=2	21	56	160	52573	9	9	877.141	876.134	876.453	-0.319	437	444	0	R	GIAPNFMK	V
NATD1_HUMAN	Protein NATD1 OS=Homo sapiens GN=NATD1 PE=1 SV=2	21	56	160	13195	4	3	650.125	649.118	649.355	-0.237	29	33	0	R	QFTVR	L
ACOT9_HUMAN	Acyl-coenzyme A thioesterase 9, mitochondrial OS=Homo sapiens GN=ACOT9 PE=1 SV=2	21	56	150	50269	8	2	623.298	622.291	622.344	-0.0531	273	277	0	K	TISFR	S
ABC3C_HUMAN	DNA dC->dU-editing enzyme APOBEC-3C OS=Homo sapiens GN=APOBEC3C PE=1 SV=2	21	56	160	23267	6	10	835.418	834.411	834.471	-0.0605	173	179	1	K	GLKTNFR	L
ENKUR_HUMAN	Enkurin OS=Homo sapiens GN=ENKUR PE=2 SV=1	21	56	160	29607	7	4	650.044	649.037	649.38	-0.3432	61	65	1	K	DFLKK	H
DHDH_HUMAN	Trans-1,2-dihydrobenzene-1,2-diol dehydrogenase OS=Homo sapiens GN=DHDH PE=1 SV=1	21	56	170	36815	6	2	623.298	622.291	622.296	-0.0055	44	48	0	K	EFAQK	H	Deamidated (NQ)	0.00020.0
MTU1_HUMAN	Mitochondrial tRNA-specific 2-thiouridylase 1 OS=Homo sapiens GN=TRMU PE=1 SV=2	21	56	180	48284	7	3	634.253	633.246	633.327	-0.0811	1	5	0	-	MQALR	H	Oxidation (M)	0.30000.0
DEFI6_HUMAN	Differentially expressed in FDCP 6 homolog OS=Homo sapiens GN=DEF6 PE=1 SV=1	21	56	150	74435	11	2	631.308	630.301	630.37	-0.0693	324	328	1	K	DLKQK	R
CP100_HUMAN	Cilia- and flagella-associated protein 100 OS=Homo sapiens GN=CFAP100 PE=2 SV=1	21	56	170	71301	12	2	631.308	630.301	630.349	-0.0482	279	283	0	K	HSFLK	K
AT1B2_HUMAN	Sodium/potassium-transporting ATPase subunit beta-2 OS=Homo sapiens GN=ATP1B2 PE=1 SV=3	21	56	170	33745	6	3	644.312	643.305	643.402	-0.0969	285	289	1	K	LRINK	T
MND1_HUMAN	Meiotic nuclear division protein 1 homolog OS=Homo sapiens GN=MND1 PE=1 SV=1	21	56	150	23909	7	2	647.272	646.265	646.355	-0.0903	178	182	1	K	SWAKR	K
TYB10_HUMAN	Thymosin beta-10 OS=Homo sapiens GN=TMSB10 PE=1 SV=2	21	56	150	5023	3	12	877.04	876.033	876.408	-0.3749	33	39	0	K	ETIEQEK	R	Deamidated (NQ)	0.0000200.0
LBN_HUMAN	Limbin OS=Homo sapiens GN=EVC2 PE=1 SV=1	21	56	160	148825	13	2	647.272	646.265	646.344	-0.0791	586	590	0	R	YHLSK	R
SELV_HUMAN	Selenoprotein V OS=Homo sapiens GN=SELENOV PE=1 SV=2	21	56	160	36893	6	2	647.272	646.265	646.256	0.0089	2	6	0	M	NNQAR	T	Acetyl (Protein N-term); 3 Deamidated (NQ)	1.22200.0
RM51_HUMAN	39S ribosomal protein L51, mitochondrial OS=Homo sapiens GN=MRPL51 PE=1 SV=1	21	56	170	15199	4	7	677.403	676.396	676.369	0.0267	96	101	1	R	KMVGSR	M
RS10L_HUMAN	Putative 40S ribosomal protein S10-like OS=Homo sapiens GN=RPS10P5 PE=5 SV=1	21	56	170	20279	6	7	677.403	676.396	676.358	0.038	48	53	0	K	AMQSLK	S
CDY1_HUMAN	Testis-specific chromodomain protein Y 1 OS=Homo sapiens GN=CDY1 PE=1 SV=1	20	56	180	61005	8	16	1581.95	1580.95	1580.84	0.1058	276	289	1	R	LTESASTYRDIVVK	K
TYSY_HUMAN	Thymidylate synthase OS=Homo sapiens GN=TYMS PE=1 SV=3	20	56	180	35978	6	8	688.087	687.08	687.417	-0.337	164	169	0	R	VIDTIK	T
SREK1_HUMAN	Splicing regulatory glutamine/lysine-rich protein 1 OS=Homo sapiens GN=SREK1 PE=1 SV=1	20	56	190	59402	9	1	606.309	605.302	605.313	-0.0115	212	216	1	K	RSQSK	H	Deamidated (NQ)	0.00200.0
YB039_HUMAN	Uncharacterized protein encoded by LINC00116 OS=Homo sapiens GN=LINC00116 PE=1 SV=1	20	56	200	15655	5	8	688.087	687.08	687.355	-0.2754	2	7	0	M	LANDVR	H	Deamidated (NQ)	0.002000.0
MNS1_HUMAN	Meiosis-specific nuclear structural protein 1 OS=Homo sapiens GN=MNS1 PE=2 SV=2	20	56	200	60704	8	9	877.141	876.134	876.371	-0.2375	288	294	0	K	VQENEEK	R	2 Deamidated (NQ)	0.0202000.0
RBM44_HUMAN	RNA-binding protein 44 OS=Homo sapiens GN=RBM44 PE=2 SV=2	20	56	200	119108	12	2	634.344	633.337	633.388	-0.0516	321	325	1	K	VLKMK	I	Oxidation (M)	0.00030.0
PHAR2_HUMAN	Phosphatase and actin regulator 2 OS=Homo sapiens GN=PHACTR2 PE=1 SV=2	20	56	200	69772	9	3	650.125	649.118	649.328	-0.2105	252	257	0	K	ETVSSK	A
ZN382_HUMAN	Zinc finger protein 382 OS=Homo sapiens GN=ZNF382 PE=2 SV=3	20	56	200	65337	8	1	606.309	605.302	605.354	-0.052	416	420	0	K	AFIQK	T
YE014_HUMAN	Putative uncharacterized protein PRO0255 OS=Homo sapiens GN=PRO0255 PE=5 SV=1	20	56	210	8415	4	1	606.309	605.302	605.259	0.0426	43	47	0	R	GCNVR	Q	Deamidated (NQ)	0.00200.0
YD286_HUMAN	Glutaredoxin-like protein C5orf63 OS=Homo sapiens GN=C5orf63 PE=2 SV=3	20	56	210	16153	4	5	666.094	665.087	665.28	-0.1935	22	27	0	R	NCSASK	T
NKG2E_HUMAN	NKG2-E type II integral membrane protein OS=Homo sapiens GN=KLRC3 PE=2 SV=3	20	56	220	27596	6	3	650.125	649.118	649.322	-0.204	1	5	1	-	MSKQR	G	Deamidated (NQ)	0.00020.0
NDUB4_HUMAN	NADH dehydrogenase [ubiquinone] 1 beta subcomplex subunit 4 OS=Homo sapiens GN=NDUFB4 PE=1 SV=3	20	56	220	15256	5	5	666.094	665.087	665.328	-0.2418	68	72	0	R	WAYAR	T
1C17_HUMAN	HLA class I histocompatibility antigen, Cw-17 alpha chain OS=Homo sapiens GN=HLA-C PE=1 SV=1	20	56	220	41612	6	8	688.087	687.08	687.33	-0.2503	94	99	0	R	QAQADR	V
RIBC2_HUMAN	RIB43A-like with coiled-coils protein 2 OS=Homo sapiens GN=RIBC2 PE=1 SV=1	20	56	220	37265	6	8	688.087	687.08	687.366	-0.2866	263	267	1	R	QRDLR	R	Deamidated (NQ)	0.20000.0
SE1L2_HUMAN	Protein sel-1 homolog 2 OS=Homo sapiens GN=SEL1L2 PE=2 SV=2	20	56	190	78142	9	10	835.418	834.411	834.39	0.0202	137	144	0	K	AADMGNLK	A	Oxidation (M)	0.00030000.0
LIN52_HUMAN	Protein lin-52 homolog OS=Homo sapiens GN=LIN52 PE=1 SV=1	20	56	190	12993	4	15	1229.6	1228.6	1228.75	-0.1576	107	116	1	K	FLNILEKPKK	-
RPF2_HUMAN	Ribosome production factor 2 homolog OS=Homo sapiens GN=RPF2 PE=1 SV=2	20	56	200	35731	6	7	684.208	683.201	683.469	-0.2686	245	250	1	K	ALKPKK	K
RU2B_HUMAN	U2 small nuclear ribonucleoprotein B~~ OS=Homo sapiens GN=SNRPB2 PE=1 SV=1	20	56	200	25470	6	2	623.298	622.291	622.333	-0.0419	81	85	0	R	IQYAK	T	Deamidated (NQ)	0.02000.0
TBB4A_HUMAN	Tubulin beta-4A chain OS=Homo sapiens GN=TUBB4A PE=1 SV=2	20	56	210	50010	8	13	1130.58	1129.57	1129.59	-0.0203	242	251	0	R	FPGQLNADLR	K
RCC1_HUMAN	Regulator of chromosome condensation OS=Homo sapiens GN=RCC1 PE=1 SV=1	20	56	210	45397	7	1	606.209	605.202	605.266	-0.0639	417	421	1	K	DKEQS	-
TERF2_HUMAN	Telomeric repeat-binding factor 2 OS=Homo sapiens GN=TERF2 PE=1 SV=3	20	56	210	59728	8	1	606.209	605.202	605.295	-0.0938	538	542	1	K	RLGMN	-	Oxidation (M)	0.00030.0
AKIR1_HUMAN	Akirin-1 OS=Homo sapiens GN=AKIRIN1 PE=1 SV=1	20	56	220	22081	5	6	682.303	681.296	681.308	-0.0125	82	86	0	K	QEYSR	Y
IFIT2_HUMAN	Interferon-induced protein with tetratricopeptide repeats 2 OS=Homo sapiens GN=IFIT2 PE=1 SV=1	20	56	220	55282	9	3	634.253	633.246	633.26	-0.0148	2	6	0	M	SENNK	N	Acetyl (Protein N-term); Deamidated (NQ)	1.00200.0
RAF1_HUMAN	RAF proto-oncogene serine/threonine-protein kinase OS=Homo sapiens GN=RAF1 PE=1 SV=1	20	56	220	73803	8	9	804.286	803.279	803.421	-0.1424	584	590	0	R	LVADCVK	K
RPB4_HUMAN	DNA-directed RNA polymerase II subunit RPB4 OS=Homo sapiens GN=POLR2D PE=1 SV=1	20	56	220	16415	5	7	684.208	683.201	683.375	-0.1748	71	75	1	R	FSRFK	N
UBP44_HUMAN	Ubiquitin carboxyl-terminal hydrolase 44 OS=Homo sapiens GN=USP44 PE=1 SV=2	20	56	220	82843	9	5	665.998	664.991	665.434	-0.4429	572	576	1	R	LHLKR	F
BRDT_HUMAN	Bromodomain testis-specific protein OS=Homo sapiens GN=BRDT PE=1 SV=4	20	56	220	108514	12	3	634.253	633.246	633.279	-0.0335	247	251	0	K	ENMPK	N	Oxidation (M)	0.00300.0
TRRAP_HUMAN	Transformation/transcription domain-associated protein OS=Homo sapiens GN=TRRAP PE=1 SV=3	20	56	220	441766	22	1	606.209	605.202	605.338	-0.1367	3560	3564	1	R	KETTK	R
ZN695_HUMAN	Zinc finger protein 695 OS=Homo sapiens GN=ZNF695 PE=1 SV=4	20	56	220	62333	8	2	623.298	622.291	622.319	-0.028	113	116	1	R	RYER	C
GBRB3_HUMAN	Gamma-aminobutyric acid receptor subunit beta-3 OS=Homo sapiens GN=GABRB3 PE=1 SV=1	20	56	220	54423	8	2	623.298	622.291	622.308	-0.0167	47	51	0	K	GYDIR	L
SERP2_HUMAN	Stress-associated endoplasmic reticulum protein 2 OS=Homo sapiens GN=SERP2 PE=1 SV=1	20	56	200	7483	5	2	631.308	630.301	630.345	-0.0442	17	21	0	K	NITQR	G
KC1D_HUMAN	Casein kinase I isoform delta OS=Homo sapiens GN=CSNK1D PE=1 SV=2	20	56	200	47585	7	11	877.005	875.998	876.474	-0.4762	39	45	1	K	LECVKTK	H
DISC1_HUMAN	Disrupted in schizophrenia 1 protein OS=Homo sapiens GN=DISC1 PE=1 SV=3	20	56	200	94806	12	2	631.308	630.301	630.406	-0.1057	638	643	1	K	KLGSVK	E
DNSL3_HUMAN	Deoxyribonuclease gamma OS=Homo sapiens GN=DNASE1L3 PE=1 SV=1	20	56	200	35767	6	1	626.254	625.247	625.345	-0.0981	177	180	1	K	HRWK	A
UT14C_HUMAN	U3 small nucleolar RNA-associated protein 14 homolog C OS=Homo sapiens GN=UTP14C PE=1 SV=1	20	56	200	87249	11	2	631.308	630.301	630.381	-0.0806	426	430	1	R	QSLRK	R
SKAP2_HUMAN	Src kinase-associated phosphoprotein 2 OS=Homo sapiens GN=SKAP2 PE=1 SV=1	20	56	210	41419	7	11	877.005	875.998	876.449	-0.451	173	179	1	R	MNNTLRK	D
NDUAC_HUMAN	NADH dehydrogenase [ubiquinone] 1 alpha subcomplex subunit 12 OS=Homo sapiens GN=NDUFA12 PE=1 SV=1	20	56	210	17104	4	12	945.508	944.501	944.487	0.0139	108	114	0	K	FIWTNHK	F
ZN408_HUMAN	Zinc finger protein 408 OS=Homo sapiens GN=ZNF408 PE=1 SV=1	20	56	190	80157	9	6	672.028	671.021	671.397	-0.3759	14	19	0	K	ALQLAR	E	Deamidated (NQ)	0.002000.0
UBL3_HUMAN	Ubiquitin-like protein 3 OS=Homo sapiens GN=UBL3 PE=1 SV=1	20	56	200	13263	4	9	749.385	748.378	748.423	-0.0454	60	65	0	R	LIYQGR	F
KPBB_HUMAN	Phosphorylase b kinase regulatory subunit beta OS=Homo sapiens GN=PHKB PE=1 SV=3	20	56	200	125946	11	1	625.305	624.298	624.291	0.007	607	610	0	K	QYWK	M	Deamidated (NQ)	1.38889
U2Q2L_HUMAN	Putative ubiquitin-conjugating enzyme E2Q2-like protein OS=Homo sapiens GN=UBE2Q2L PE=5 SV=1	20	56	200	15186	4	9	749.385	748.378	748.415	-0.0376	34	39	1	K	EKLTMK	T
TSY26_HUMAN	Putative testis-specific Y-encoded-like protein 3 OS=Homo sapiens GN=TSPY26P PE=5 SV=1	20	56	200	39833	6	2	647.272	646.265	646.292	-0.0275	97	102	0	K	AEDANK	E
FA81A_HUMAN	Protein FAM81A OS=Homo sapiens GN=FAM81A PE=2 SV=3	20	56	210	42479	7	3	650.034	649.027	649.311	-0.2838	268	272	1	R	DMEKK	L
ZN567_HUMAN	Zinc finger protein 567 OS=Homo sapiens GN=ZNF567 PE=1 SV=3	20	56	210	77055	8	1	625.305	624.298	624.371	-0.073	350	354	0	K	SHLIR	H
MSTRO_HUMAN	Protein maestro OS=Homo sapiens GN=MRO PE=2 SV=2	20	56	210	29149	5	4	656.041	655.034	655.365	-0.3316	190	195	0	R	NPQVAK	A
BT3L4_HUMAN	Transcription factor BTF3 homolog 4 OS=Homo sapiens GN=BTF3L4 PE=1 SV=1	20	56	210	17260	5	3	650.034	649.027	649.274	-0.2474	1	5	0	-	MNQEK	L	Deamidated (NQ)	0.02000.0
DEK_HUMAN	Protein DEK OS=Homo sapiens GN=DEK PE=1 SV=1	20	56	210	42933	6	2	647.272	646.265	646.365	-0.1002	279	284	1	K	SANVKK	A	Deamidated (NQ)	0.002000.0
CC148_HUMAN	Coiled-coil domain-containing protein 148 OS=Homo sapiens GN=CCDC148 PE=1 SV=2	20	56	220	71601	8	2	647.272	646.265	646.365	-0.1002	41	47	0	K	LASASAK	L
