# Supplementary material for: Retinoschisis and Norrie disease: a missing link
Source: BMC Res Notes. 2021 May 26;14:204. doi: 10.1186/s13104-021-05617-5 (PMC8157631; doi:10.1186/s13104-021-05617-5)
Supplement: Supplementary file 4 — Additional file 4: Table S3. List of common proteins identified in both RS1 and NDP MALDI-TOF mass spectrometry data. [file 13104_2021_5617_MOESM4_ESM.xlsx]

## Sheet: Dataset
List of common proteins identified in both RS1 and NDP MALDI-TOF MS data
SL NO	UNIPROT ID	GENE SYMBOL	DESCRIPTION	ALTERNATE NAMES	MAP LOCATION
1	ACTBL_HUMAN	ACTBL2	Beta-actin-like protein 2 OS=Homo sapiens GN=ACTBL2 PE=1 SV=2	ACT	5q11.2
2	ACTB_HUMAN	ACTB	Actin, cytoplasmic 1 OS=Homo sapiens GN=ACTB PE=1 SV=1	BRWS1|PS1TP5BP1	7p22
3	ACTC_HUMAN	ACTC1	Actin, alpha cardiac muscle 1 OS=Homo sapiens GN=ACTC1 PE=1 SV=1	ACTC|ASD5|CMD1R|CMH11|LVNC4	15q14
4	CCNB1_HUMAN	CCNB1	G2/mitotic-specific cyclin-B1 OS=Homo sapiens GN=CCNB1 PE=1 SV=1	CCNB	5q12
5	CLC2B_HUMAN	CLEC2B	C-type lectin domain family 2 member B OS=Homo sapiens GN=CLEC2B PE=1 SV=2	AICL|CLECSF2|HP10085|IFNRG1	12p13-p12
6	COG8_HUMAN	COG8	Conserved oligomeric Golgi complex subunit 8 OS=Homo sapiens GN=COG8 PE=1 SV=2	CDG2H|DOR1	16q22.1
7	CWC22_HUMAN	CWC22	Pre-mRNA-splicing factor CWC22 homolog OS=Homo sapiens GN=CWC22 PE=1 SV=3	EIF4GL|NCM|fSAPb	2q31.3
8	DTD2_HUMAN	DTD2	Probable D-tyrosyl-tRNA(Tyr) deacylase 2 OS=Homo sapiens GN=DTD2 PE=2 SV=1	C14orf126	14q12
9	DUS22_HUMAN	DUSP22	Dual specificity protein phosphatase 22 OS=Homo sapiens GN=DUSP22 PE=1 SV=1	JKAP|JSP-1|JSP1|LMW-DSP2|LMWDSP2|MKP-x|MKPX|VHX	6p25.3
10	HMN3_HUMAN	MTRNR2L3	Humanin-like 3 OS=Homo sapiens GN=MTRNR2L3 PE=2 SV=1	HN3	20q13.31
11	HPCL4_HUMAN	HPCAL4	Hippocalcin-like protein 4 OS=Homo sapiens GN=HPCAL4 PE=1 SV=3	HLP4	1p34.2
12	IF2P_HUMAN	EIF5B	Eukaryotic translation initiation factor 5B OS=Homo sapiens GN=EIF5B PE=1 SV=4	IF2	2q11.2
13	LMA2L_HUMAN	LMAN2L	VIP36-like protein OS=Homo sapiens GN=LMAN2L PE=1 SV=1	VIPL	2q11.2
14	LSM1_HUMAN	LSM1	U6 snRNA-associated Sm-like protein LSm1 OS=Homo sapiens GN=LSM1 PE=1 SV=1	CASM|YJL124C	8p11.2
15	MNS1_HUMAN	MNS1	Meiosis-specific nuclear structural protein 1 OS=Homo sapiens GN=MNS1 PE=2 SV=2	SPATA40	15q21.3
16	MYG_HUMAN	MB	Myoglobin OS=Homo sapiens GN=MB PE=1 SV=2	PVALB|myoglobgin	22q13.1
17	OTUL_HUMAN	OTULIN	Ubiquitin thioesterase otulin OS=Homo sapiens GN=OTULIN PE=1 SV=3	FAM105B|GUM	5p15.2
18	RM11_HUMAN	MRPL11	39S ribosomal protein L11, mitochondrial OS=Homo sapiens GN=MRPL11 PE=1 SV=1	CGI-113|L11MT|MRP-L11	11q13.3
19	SMAG1_HUMAN	SAMD4A	Protein Smaug homolog 1 OS=Homo sapiens GN=SAMD4A PE=1 SV=3	SAMD4|SMAUG|SMAUG1|SMG|SMGA	14q22.2
20	ST1A1_HUMAN	SULT1A1	Sulfotransferase 1A1 OS=Homo sapiens GN=SULT1A1 PE=1 SV=3	HAST1/HAST2|P-PST|PST|ST1A1|ST1A3|STP|STP1|TSPST1	16p12.1
21	STAU2_HUMAN	STAU2	Double-stranded RNA-binding protein Staufen homolog 2 OS=Homo sapiens GN=STAU2 PE=1 SV=1	39K2|39K3	8q21.11
22	WAPL_HUMAN	WAPAL	Wings apart-like protein homolog OS=Homo sapiens GN=WAPL PE=1 SV=1	FOE|KIAA0261|WAPL	10q23.2
23	ZN382_HUMAN	ZNF382	Zinc finger protein 382 OS=Homo sapiens GN=ZNF382 PE=2 SV=3	KS1	19q13.12

## Sheet: Cellular component
Cellular component	No. of genes in the dataset	Percentage of genes	Fold enrichment	Genes
Plasma membrane	5	21.7391	1.2035	ACTB; CCNB1; CLEC2B; LMAN2L; STAU2;
Integral to membrane	1	4.34783	0.495932	LMAN2L;
Integral to plasma membrane	1	4.34783	0.903718	CLEC2B;
Golgi aparatus	3	13.0435	2.80435	ACTB; COG8; LMAN2L;
Nucleus	13	56.5217	1.85954	ACTBL2; ACTB; ACTC1; CCNB1; CWC22; DUSP22; HPCAL4; EIF5B; LSM1; MNS1; STAU2; WAPAL; ZNF382;
Ribonucleoprotein complex	1	4.34783	12.9839	ACTB;
Nucleolus	4	17.3913	2.66605	ACTB; CCNB1; EIF5B; WAPAL;
Mitochondrion	2	8.69565	1.33423	ACTB; MRPL11;
Cytosol	2	8.69565	1.42597	ACTB; CCNB1;
Ribosome	1	4.34783	5.86127	STAU2;
Cytoplasm	14	60.8696	2.0599	ACTBL2; ACTB; ACTC1; CCNB1; COG8; CWC22; DTD2; DUSP22; HPCAL4; EIF5B; LSM1; SULT1A1; STAU2; WAPAL;
Exosomes	3	13.0435	1.23129	ACTBL2; ACTB; ACTC1;
Lysosome	3	13.0435	1.55279	ACTB; ACTC1; LMAN2L;
Endoplasmic reticulum	1	4.34783	0.764559	LMAN2L;
Extracellular	1	4.34783	0.462508	ACTB;
Golgi transport complex	1	4.34783	93.6827	COG8;
Endoplasmic reticulum membrane	1	4.34783	5.62683	LMAN2L;
Nucleoplasm	1	4.34783	1.87987	CCNB1;
NuA4 histone acetyltransferase complex	1	4.34783	60.2485	ACTB;
Centrosome	2	8.69565	2.56064	ACTB; CCNB1;
Cytoskeleton	3	13.0435	5.89103	ACTBL2; ACTB; ACTC1;
Intracellular	1	4.34783	5.58957	HPCAL4;
Spindle pole	1	4.34783	35.1554	CCNB1;
Mitochondrial ribosome	1	4.34783	64.8794	MRPL11;
Spliceosomal complex	1	4.34783	18.3456	CWC22;
Actin filament	1	4.34783	35.1554	ACTC1;
Chromosome	1	4.34783	14.304	WAPAL;
Sarcomere	1	4.34783	56.2346	ACTC1;
Actomyosin, actin part	1	4.34783	835.724	ACTC1;
MLL5-L complex	1	4.34783	105.378	ACTB;
Outer kinetochore of condensed nuclear chromosome	1	4.34783	280.426	CCNB1;
Sarcoplasm	1	4.34783	280.426	MB;
ER to Golgi transport vesicle	1	4.34783	419.941	LMAN2L;

## Sheet: Molecular function
Molecular function	No. of genes in the dataset	Percentage of genes	Fold enrichment	Genes
Molecular function unknown	5	21.7391	0.736494	ACTBL2; CWC22; OTULIN; SAMD4A; WAPAL;
Cell adhesion molecule activity	1	4.34783	2.37095	CLEC2B;
Transporter activity	3	13.0435	4.36716	COG8; LMAN2L; MB;
Translation regulator activity	1	4.34783	8.35641	EIF5B;
Hydrolase activity	1	4.34783	4.15783	DTD2;
Structural molecule activity	1	4.34783	3.13773	MNS1;
Structural constituent of cytoskeleton	2	8.69565	12.2605	ACTB; ACTC1;
Transcription regulator activity	1	4.34783	1.01451	ZNF382;
Calcium ion binding	1	4.34783	4.56235	HPCAL4;
RNA binding	2	8.69565	4.58951	LSM1; STAU2;
Kinase binding	1	4.34783	52.7221	CCNB1;
Structural constituent of ribosome	1	4.34783	5.5528	MRPL11;
Protein tyrosine/serine/threonine phosphatase activity	1	4.34783	22.8068	DUSP22;
Sulfotransferase activity	1	4.34783	15.9231	SULT1A1;

## Sheet: Biological process
Biological process	No. of genes in the dataset	Percentage of genes	Fold enrichment	Genes
Biological_process unknown	5	21.7391	0.885007	ACTBL2; CWC22; OTULIN; SAMD4A; WAPAL;
Protein metabolism	2	8.69565	1.26968	EIF5B; MRPL11;
Metabolism	2	8.69565	0.998096	DTD2; SULT1A1;
Energy pathways	2	8.69565	1.02866	DTD2; SULT1A1;
Cell growth and/or maintenance	3	13.0435	2.23601	ACTB; ACTC1; MNS1;
Transport	3	13.0435	2.07038	COG8; LMAN2L; MB;
Cell communication	4	17.3913	0.902571	CCNB1; CLEC2B; DUSP22; HPCAL4;
Signal transduction	4	17.3913	0.851867	CCNB1; CLEC2B; DUSP22; HPCAL4;
Regulation of nucleobase, nucleoside, nucleotide and nucleic acid metabolism	2	8.69565	0.593988	LSM1; STAU2;
Apoptosis	1	4.34783	3.83656	ZNF382;
